# Supplementary material for: Effect of contamination of bulk-fill flowable resin composite with different contaminants during packing on its surface microhardness and compressive strength: in vitro study
Source: BMC Oral Health. 2022 Oct 17;22:446. doi: 10.1186/s12903-022-02495-6 (PMC9575198; doi:10.1186/s12903-022-02495-6)
Supplement: Supplementary file 1 — Additional file 1. Original Data of microhardness and compressive strength. [file 12903_2022_2495_MOESM1_ESM.csv]

Groups	1 Day_Compressive Stress (MPa)	30 Days_Compressive Stress (MPa)	VHN1Day_Microhardness	VHN30Days_Microhardness
Control	99.84076	194.8248	69.1595	72.22845
Control	104.785	214.5701	75.21095	77.76121
Control	94.53822	158.0414	74.75709	77.93411
Control	126.1146	163.2962	74.02227	76.65898
Control	126.8312	133.5987	77.00478	77.11284
Control			73.30907	78.43119
Control			78.6149	69.91593
Control			73.38471	78.06378
Control			78.03136	74.92999
Control			79.15521	76.97236
Control			75.989	75.88094
Control			71.53685	77.82605
Control			86.88162	77.16687
Control			80.81936	76.33479
Control			83.11026	75.13531
Gloves powder	62.30892	69.05892	74.77871	73.47116
Gloves powder	65.8121	44.36545	73.91421	76.55092
Gloves powder	31.27389	80.57325	75.96739	74.44371
Gloves powder	49.99204	53.88933	68.2842	77.67476
Gloves powder	74.14013	61.97173567	72.10958	75.88094
Gloves powder			77.83685	71.72056
Gloves powder			78.77699	71.66653
Gloves powder			76.3456	74.31404
Gloves powder			76.75624	72.4878
Gloves powder			73.26584	75.77287
Gloves powder			75.92416	73.67648
Gloves powder			72.8336	77.33977
Gloves powder			75.08128	78.4528
Gloves powder			72.41215	80.46275
Gloves powder			74.34646	77.68557
Alcohol	84.10828	113.2962	78.16104	74.97322
Alcohol	122.5318	108.9968	78.35555	77.65315
Alcohol	105.1752	156.3694	72.40135	76.62656
Alcohol	97.10987	89.01274	75.31901	79.501
Alcohol	112.1895	145.621	77.32896	76.76704
Alcohol			78.65812	78.32313
Alcohol			72.16361	76.8643
Alcohol			61.11971	71.53685
Alcohol			66.30667	75.01644
Alcohol			71.89346	75.80529
Alcohol			77.08042	76.73462
Alcohol			70.41301	75.61078
Alcohol			68.24097	78.7986
Alcohol			68.58677	70.38059
Alcohol			67.37648	72.61747
Hemostatic agent	82.50796	69.35191	68.9974	73.78454
Hemostatic agent	130.0159	105.0159	73.21181	71.67734
Hemostatic agent	65.75637	78.41242	71.10461	73.28745
Hemostatic agent	74.1879	131.051	77.70718	69.12708
Hemostatic agent	105.4777	88.93312	75.55675	72.64989
Hemostatic agent			76.63196	73.57922
Hemostatic agent			75.71884	77.08042
Hemostatic agent			71.83943	76.30238
Hemostatic agent			73.77914	76.96155
Hemostatic agent			71.53685	74.15195
Hemostatic agent			73.86018	74.43291
Hemostatic agent			72.69852	75.40546
Hemostatic agent			75.41627	78.7878
Hemostatic agent			76.32399	79.6631
Hemostatic agent			74.08846	76.85349
A. Saliva	71.55255	121.5764	73.48197	79.00392
A. Saliva	83.0414	97.92994	71.9583	76.39963
A. Saliva	63.62261	81.28981	75.40546	76.96155
A. Saliva	59.33917	80.49363	79.64148	78.03136
A. Saliva	84.71338	7.257166	74.16275	75.52433
A. Saliva			77.97733	75.80529
A. Saliva			78.51764	76.63737
A. Saliva			76.64817	72.09878
A. Saliva			76.58334	74.14114
A. Saliva			74.27082	76.18351
A. Saliva			71.56927	71.52605
A. Saliva			72.92004	74.36807
A. Saliva			72.62828	76.59414
A. Saliva			75.24337	78.48522
A. Saliva			73.93582	74.88677
